# Supplementary material for: Pyrotinib Targeted EGFR-STAT3/CD24 Loop-Mediated Cell Viability in TSC
Source: Cells. 2022 Sep 29;11(19):3064. doi: 10.3390/cells11193064 (PMC9563285; doi:10.3390/cells11193064)
Supplement: Supplementary file 1 [file cells-11-03064-s001.zip]

Archive with 1 entries (1 files):
- cells-1888192-supplementary.pdf
